# Supplementary material for: Glucocorticoid Repression of Inflammatory Gene Expression Shows Differential Responsiveness by Transactivation- and Transrepression-Dependent Mechanisms
Source: PLoS One. 2013 Jan 14;8(1):e53936. doi: 10.1371/journal.pone.0053936 (PMC3545719; doi:10.1371/journal.pone.0053936)
Supplement: Table S2 — Microarray analysis of the effect of IL-1β and dexamethasone on gene expression in A549 cells. Table of microarray data for all genes induced 2 fold or more by IL-1β at 6 h. A549 cells were either not treated or stimulated with IL-1β (1 ng/ml), dexamethasone (Dex) (1 µM) or a combination of the two for 6 or 18 h (n = 3). RNA was extracted and microarray profiling conducted using human genome U95Av2 and B GeneChip expression arrays. The complete, unsorted microarray dataset at 6 and 18 h was sorted based on IL-1β induction at 6 h and all rows with less than 2 fold inducibility were removed. In addition, any rows where there was no p value (indicating presence of a transcript) at either 6 or 18 h was removed. Datasets with the same gene name were merged to give average fold inductions and the data was then sorted based on fold-induction by IL-1β at 6 h. Data (n = 3) are expressed as fold over non-stimulated samples. P values indicating level of significance are given relative to non-stimulated values unless otherwise indicated. The datasets are divided into two: A. represents all probesets that correlate with a known gene locus as indicated by gene name in column 1 whereas B. represents all probe-sets for which there is no known gene associated. (XLSX) [file pone.0053936.s007.xlsx]

## Sheet: MicroarrayAnalysis 14b
Supporting Table 2. Microarray analysis of the effect of IL-1β and dexamethasone on gene expression in A549 cells
A. Affymetrix probe ID's associated with known genes
Gene Symbol	Affymetrix Probe ID	6 hours							18 hours
		Dex		IL-1β		Dex + IL-1β			Dex		IL-1β		Dex + IL-1β
		Fold	P value	Fold	P value	Fold	P value	P value vs IL-1β@6 h	Fold	P value	Fold	P value	Fold	P value	P value vs IL-1β@18 h
CCL20	40385_at	0.791	0.426	56.9	0	22	1.05e-05	0.00869	1.15	0.456	49.7	0	17.2	6.85e-05	0.00568
PRIC285	47899_at	4.77	0.0298	49.6	0	18.4	3.33e-05	0.00598	1.09	0.474	23	0	4.24	0.037	0
CXCL3	34022_at	0.654	0.337	37.6	0	10.1	0.000182	0.00329	0.443	0.184	22.6	0	4.89	0.00227	0
ICAM1	32640_at	0.916	0.475	34.9	1.95e-05	16	0.000554	0.028	1.02	0.496	5.91	0.031	2	0.287	0.0809
CMPK2	46659_at	0.746	0.41	33.7	0	7.19	0.00507	0	0.806	0.435	43.1	0	1.25	0.427	0
C15orf48	56999_at	0.818	0.422	33.3	0	33.3	0	0.397	0.713	0.369	37.8	0	23.1	0	0.0925
IL8	1369_s_at	0.7055	0.398	27.4	1.44e-05	22.65	1.88e-05	0.316	0.4185	0.0993	6.13	0	5.795	0	0.0422
	35372_r_at		0.372		0		2.55e-05	0.362		0.105		0		0.0063	0.0733
CXCL1	408_at	0.506	0.244	27.3	0	22.2	0	0.396	0.48	0.184	17.8	0	12.7	0	0.2
CXCL2	37187_at	0.911	0.451	27.2	0	18.9	0	0.329	0.807	0.384	16.3	0	13.3	0	0.101
CFB	35822_at	1.26	0.436	25.2	8.8e-05	20.3	0.000242	0.282	1.4	0.402	58.1	8.55e-06	54.4	1.06e-05	0.415
IFIT3	38584_at	0.773	0.402	24.2	0	4.27	0.0166	0	0.959	0.487	18.2	7.25e-05	1.97	0.244	0
CCL2	34375_at	0.751	0.418	21.25	0	11.995	0	0.0404	0.8235	0.465	20.1	0	6.64	0.000242	0.00228
	875_g_at		0.275		0		0	0.0416		0.32		0		2.23e-05	0.00229
MX1	37014_at	0.968	0.49	19.3	0.000109	2.42	0.194	0.000728	1.06	0.481	24.3	5.2e-05	1.39	0.39	3.4e-06
OLR1	37233_at	0.764	0.412	19	2.16e-05	4.12	0.0414	0.000772	0.972	0.49	4.72	0.0225	1.09	0.47	0.0214
NFKB2	40362_at	0.72375	0.328	17.7	0	10.615	8.93e-05	0.367	1.07875	0.467	10.71	0.00126	3.5875	0.0884	0.0179
	535_s_at		0.446		0.000509		0.0124	0.0604		0.491		0.00601		0.312	0.0216
	544_at		0.362		0		5.82e-05	0.0601		0.473		3.24e-05		0.00343	0.0156
	545_g_at		0.423		0.000124		0.00196	0.0911		0.417		0.00142		0.0877	0.0189
G0S2	38326_at	1.65	0.328	17.2	0.000167	10.6	0.00158	0.122	1.63	0.345	12.7	0.00069	5.44	0.0282	0.0246
CCL5	1403_s_at	0.9015	0.45	16.55	0.000337	5.775	0.00131	0.0177	1.08	0.48	13.6	0.00107	4.07	0.0072	0.00501
	1405_i_at		0.476		0		0.0682	0.0256		0.469		0		0.106	0.00666
IL32	39119_s_at	0.822	0.416	15	0	16.1	0	0.488	0.402	0.213	22.7	0	22.1	0	0.468
BIRC3	1717_s_at	4.28	0.00745	14.3	0	12.8	0	0.36	2.18	0.048	6.8	0	6.28	3.61e-06	0.288
PI3	41469_at	0.883	0.447	14.2	0	12.2	0	0.335	0.873	0.443	17.4	0	15.8	0	0.0877
TFF1	31798_at	0.804	0.365	14.1	0	1.54	0.338	0	0.286	0.0898	10.8	0	0.83	0.391	0
SOD2	34666_at	1.0125	0.437	12.585	0	13.88	0	0.397	1.244	0.455	9.115	0	9.23	0	0.433
	45237_at		0.329		0		0	0.379		0.116		0		0	0.371
EFNA1	40425_at	1.33	0.306	12.1	0	8.1	0	0.141	1.46	0.218	11.3	0	8.56	0	0.222
NFKBIZ	58918_at	0.632	0.33	12.1	2.77e-05	9	0.000227	0.289	0.672	0.338	10.9	2.31e-05	8.32	0.000366	0.147
CSF3	1334_s_at	1.04	0.488	12	0.000486	5.61	0.0174	0.193	0.878	0.458	20.4	2.35e-05	1.86	0.271	0
ISG20	33304_at	0.944	0.469	12	0	2.01	0.186	0	0.242	0.0377	5.58	0.000354	0.211	0.0181	0
BCL2A1	2002_s_at	0.785	0.421	11.9	0.000321	2.72	0.132	0.0103	1.11	0.465	3.38	0.0794	1.1	0.469	0.105
IFIT1	32814_at	1.535	0.145	11.88	7.12e-05	2.64	0.04	0.000372	1.5	0.212	13.28	0	1.003	0.416	0
	915_at		0.404		0		0.199	0.000247		0.377		0		0.459	0
GABBR1 /// UBD	39959_at	0.96	0.488	11.3	0.00101	6.22	0.0205	0.0959	1.12	0.468	6.05	0.0177	3.68	0.0986	0.224
TNFAIP3	595_at	1.66	0.283	10.9	0.000136	8.12	0.000753	0.318	1.83	0.267	12.7	8.09e-05	8.48	0.000793	0.232
IL6	38299_at	0.922	0.475	10.7	0.00072	1.59	0.346	0.00135	1.13	0.462	9.27	0.00153	1.79	0.294	0.00364
APOL6	47517_at	0.822	0.442	10.3	0.00221	5.42	0.0297	0.0544	0.766	0.421	4.68	0.0316	1.52	0.369	0.0736
LAMB3	36929_at	1.49	0.344	10.3	0.000298	8.02	0.00142	0.221	1.48	0.33	10.6	0.000199	6.48	0.00429	0.114
LCN2	32821_at	0.907	0.442	9.96	0	10.7	0	0.449	0.838	0.421	22.2	0	14.6	0	0.129
IGFL1	56607_at	1.41	0.39	9.94	0.00279	5.18	0.0382	0.0925	1.68	0.329	10	0.000254	5.93	0.00262	0.09
GCH1	37944_at	1.37	0.339	9.93	0	11.1	0	0.4	1.26	0.35	3.08	0.0158	3.59	0.00668	0.33
NAV3	33235_at	0.697	0.376	9.57	0.000499	2.28	0.168	0.0114	0.747	0.401	4.46	0.0193	1.11	0.465	0.0207
IRF1	59777_at	0.844	0.468	9.17	0.0013	4.34	0.0438	0.0061	1.275	0.499	6.775	0.0156	4.085	0.122	0.123
	669_s_at		0.413		0.00313		0.0826	0.085		0.353		0.0104		0.0294	0.239
IRF9	38517_at	1.77	0.225	9.07	0.000333	3.65	0.0174	0.0729	1.92	0.113	6.22	0.000293	2.9	0.0227	0.0589
FAM129A	52186_at	0.813	0.457	9.055	0.0753	5.87	0.164	0.105	0.6955	0.324	1.298	0.29	1.0305	0.446	0.251
	58567_s_at		0.398		0		0	0.174		0.416		0.485		0.48	0.498
TNFAIP6	1372_at	0.793	0.417	8.85	0.000712	4.11	0.0269	0.0675	1.08	0.473	3.29	0.0631	1.27	0.409	0.0893
GBP3	47533_at	0.586	0.278	8.29	2.77e-05	5.75	0.00119	0.117	0.63	0.307	6.6	0.000493	2.37	0.0808	0.0127
AREG	34898_at	0.845	0.431	7.67	0.000821	1.11	0.463	0.00371	0.342	0.0555	0.871	0.389	0.233	0.021	0.0332
TNIP1	38970_s_at	2.065	0.355	7.61	0	9.105	0	0.448	1.785	0.0619	6.33	3.58e-05	4.84	0.0112	0.276
	38971_r_at		0.00926		0		0	0.184		0.155		0		0	0.103
SERPINB8	36312_at	0.928	0.477	7.58	0.00389	5.21	0.028	0.165	0.844	0.44	4.87	0.0139	1.63	0.296	0.0422
CA8	49724_at	0.891	0.452	7.53	0.00237	6.65	0.00471	0.372	1.13	0.46	7.96	0.00244	2.17	0.183	0.0141
IFIH1	51920_at	1	0.499	7.47	0.00341	3.55	0.0398	0.0426	0.95	0.481	4.69	0.0141	1.48	0.36	0.022
PTGES	38131_at	2.47	0.0923	7.43	0.000964	7.11	0.00169	0.436	1.52	0.33	13.8	7.34e-05	10.4	0.000352	0.208
STC1	41354_at	0.692	0.361	7.27	0.00102	0.871	0.445	0.00261	0.321	0.0703	1.38	0.27	0.505	0.147	0.0508
ISG15	1107_s_at	0.9755	0.388	7.25	0.000324	1.53	0.262	0.000766	0.9055	0.452	20.15	0	1.235	0.279	0
	38432_at		0.458		0.00171		0.359	0.00452		0.465		0		0.479	0
ZC3H12C	59365_at	1.2	0.399	7.18	0	5.84	0.00119	0.132	1.61	0.25	4.31	0.00407	4.05	0.00575	0.387
FBLN5	39038_at	1.01	0.496	6.85	0.00272	4.36	0.031	0.268	1.03	0.489	3.7	0.0403	1.56	0.327	0.088
DOCK4	41620_at	2.66	0.0487	6.84	0.000615	4.37	0.00905	0.147	3.77	0.00559	3.1	0.0156	3.58	0.00604	0.294
GBP1	35735_at	0.94	0.481	6.83	0.00712	3.84	0.0752	0.044	1.21	0.441	6.08	0.0167	2.11	0.25	0.0768
NFKB1	1377_at	1.24	0.34	6.63333	0.000395	4	0.0095	0.0667	1.32333	0.272	3.52667	0.013	2.82333	0.0351	0.307
	1378_g_at		0.44		6.4e-05		0.00342	0.125		0.374		0.0017		0.0106	0.179
	38438_at		0.313		0.00107		0.0125	0.113		0.33		0.0434		0.0628	0.463
APOL1	49459_at	1.15	0.455	6.53	0.0134	8.97	0.00246	0.211	0.891	0.466	18.1	0.000164	8.81	0.00475	0.0295
RELB	570_at	0.785	0.384	6.45	0.000154	5.67	0.000653	0.236	0.864	0.406	4.07	0.00358	2.67	0.0289	0.302
BATF3	55843_at	3.24	0.0998	6.41	0.00724	7.79	0.00461	0.408	1.24	0.436	4.46	0.0483	1.55	0.344	0.202
AKAP2 /// PALM2-AKAP2	35985_at	1.48	0.471	6.2	0.0284	5.225	0.117	0.248	1.965	0.373	3.355	0.349	3.45	0.172	0.396
	48035_at		0.0862		0		0	0.398		0.0239		0.000354		0.000718	0.248
B3GNT5	47573_at	2.23	0.0538	6.11	0.000124	4.39	0.0022	0.222	2.41	0.0281	2.1	0.0411	2.46	0.0191	0.334
CXCL5	35025_at	0.36	0.0258	6.1	0	5.21	0	0.417	0.151	0	2.92	0.00535	1.34	0.21	0.02
SERPINA3	33825_at	1.29	0.394	6.06	0.00367	26	0	0	1.41	0.344	6.13	0.00227	38.7	0	0.000545
IFNGR1	1038_s_at	2.32	0.053	6.04	7.1e-05	4.65	0.00153	0.44	2.13	0.0529	5.71	0	5.21	6.68e-05	0.446
MAFF	36711_at	1.24	0.393	6.01	0.00108	3.34	0.0233	0.0817	0.918	0.407	1.09	0.409	0.691	0.187	0.148
SPNS2	57915_at	1.1	0.456	5.84	0.00197	2.2	0.134	0.0166	0.605	0.282	2.78	0.035	0.861	0.432	0.0183
IFITM1	675_at	0.937	0.482	5.82	0.0283	2.39	0.281	0.205	0.823	0.446	33.3	4.18e-05	0.954	0.486	6.74e-06
GFPT2	39640_at	0.712	0.261	5.75	0	3.57	0.00341	0.182	0.832	0.349	2.72	0.0109	2.03	0.0522	0.198
SLC11A2	35320_at	0.789	0.412	5.69	0.0015	5.12	0.00833	0.208	0.649	0.257	2.9	0.0173	2.64	0.0348	0.42
PTGS2	1069_at	0.205	0.00627	5.64	0	1.76	0.0926	0.00224	0.169	0	1.56	0.114	0.311	0.00382	0
CD55	39695_at	0.869	0.392	5.62	0	3.68	0.0027	0.125	0.481	0.0399	2.21	0.0228	1.35	0.208	0.0856
DDX58	59215_at	0.823	0.435	5.53	0.0145	1.63	0.316	0.026	1.06	0.479	3.37	0.0657	1.26	0.423	0.0574
LOC645638	46120_at	1.84	0.284	5.41	0.014	8.57	0.00191	0.156	1.51	0.345	5.01	0.00335	5.71	0.00181	0.387
KIAA0664	34259_at	1.92	0.107	5.35	0.000949	4.14	0.00307	0.45	1.96	0.0714	2.56	0.0198	3.46	0.00404	0.211
ADORA2A /// SPECC1L	32114_s_at	0.947	0.482	5.3	0.0176	2.89	0.131	0.104	1.28	0.423	2.14	0.242	1.16	0.451	0.257
DTX3L	44718_at	1.35	0.273	5.29	0.000412	4.44	0.00112	0.332	1.53	0.2	4.58	0.00111	2.9	0.0138	0.0776
ST3GAL1	40290_f_at	2.72	0.0691	5.27	0.00221	3.465	0.0287	0.132	1.535	0.415	2.455	0.0171	1.97	0.125	0.325
	40291_r_at		0.344		0.259		0.277	0.439		0.29		0.309		0.369	0.401
TAP1	40153_at	1.3	0.357	5.21	0.00129	5.8	0.000771	0.385	0.807	0.366	5.12	0.000231	1.94	0.0928	0.0092
TYMP	36879_at	1.23	0.436	5.21	0.0315	3.56	0.083	0.413	0.946	0.48	12	0.000335	4.91	0.0274	0.0133
IRF7	36412_s_at	0.8075	0.462	5.175	0.032	2.025	0.288	0.0599	1.515	0.322	10.77	0.00284	1.54	0.396	0.00534
	43350_f_at		0.353		0.000684		0.0816	0.00477		0.387		1.19e-05		0.3	0
COL4A1	39333_at	1.11	0.461	5.13	0.0117	3.04	0.101	0.151	0.935	0.476	2.27	0.171	1.15	0.446	0.289
MAP3K8	1891_at	0.909	0.467	5.13	0.00907	2.47	0.175	0.0738	1.12	0.463	4.15	0.0448	3.08	0.103	0.189
SMOX	1649_at	0.454	0.179	5.13	8.3e-05	0.9855	0.345	9.4e-05	0.3185	0.00529	1.11	0.436	0.2405	0.00177	0.00357
	1650_g_at		0.0298		0.0007		0.248	0		0.00757		0.346		0.00158	0.00205
CXCL6	35410_at	0.906	0.471	5.06	0.0291	2.15	0.248	0.0999	0.815	0.441	3.56	0.0951	1.11	0.469	0.0994
MAP2K3	1622_at	1.003	0.42	5.045	0.000245	4.52	0.00261	0.116	0.8485	0.413	1.77	0.0701	1.335	0.253	0.195
	2075_s_at		0.33		0.0139		0.0467	0.262		0.369		0.15		0.28	0.312
STAT5A	40458_at	1.55	0.347	5.04	0.105	4.645	0.114	0.349	1.41	0.381	4.555	0.0492	2.9	0.099	0.329
	506_s_at		0.291		0.000173		0.00032	0.481		0.351		0.0012		0.0441	0.0842
TNC	32818_at	1.02	0.494	5.03	0.0235	1.75	0.309	0.141	1.11	0.465	1.89	0.272	1.39	0.387	0.25
CRISPLD2	49438_at	0.87	0.456	5	0.0239	4.36	0.0413	0.378	1.02	0.493	0.794	0.428	0.955	0.486	0.447
NFKBIA	1461_at	3.6	0.00217	4.93	0	5.08	0	0.38	1.59	0.109	2.15	0.0262	2.01	0.0363	0.34
OAS1	38388_at	0.642	0.329	4.855	0.00399	2.21	0.0688	0.0211	0.49	0.303	5.26	0.000693	0.766	0.447	0
	38389_at		0.208		0.000942		0.0707	0.0173		0.0232		7.96e-05		0.153	0
MAMLD1	38916_at	1.3	0.403	4.85	0.00557	2.36	0.168	0.0321	2.07	0.2	1.92	0.205	1.77	0.259	0.394
PARP14	57050_at	1.0545	0.455	4.845	0.000509	3.615	0.00434	0.208	1.1275	0.232	2.38	0.0102	1.2465	0.101	0.0822
	59516_at		0.456		0.0258		0.0638	0.193		0.477		0.267		0.45	0.269
MLLT6	45491_s_at	0.84	0.448	4.82	0.0131	5.4	0.00719	0.392	0.949	0.485	3.88	0.0729	0.847	0.451	0.401
OASL	269_at	0.871	0.465	4.81	0.105	1.635	0.247	0.27	1.0605	0.388	4.69	0.0502	0.846	0.449	0.0323
	34491_at		0.427		0.00207		0.3	0.00193		0.408		0.00368		0.429	0.00157
IL1B	1520_s_at	0.815	0.495	4.795	0.0108	0.9205	0.495	0.0299	1.84	0.281	1.73	0.323	0.9085	0.427	0.23
	39402_at		0.261		0.0606		0.415	0.0353		0.252		0.218		0.478	0.212
TNFAIP2	38631_at	0.918	0.409	4.76	0	4.71	0	0.463	0.975	0.472	4.22	0.000319	2.97	0.0051	0.214
IL23A	49076_at	1.31	0.367	4.75	0.0033	1.75	0.227	0.0126	1.13	0.421	2.81	0.0174	0.955	0.471	0.016
PLAU	37310_at	1.4	0.212	4.75	0.000201	1.24	0.308	0.00361	1.34	0.26	3.2	0.00663	1.46	0.19	0.0286
LTB	40729_s_at	1.02	0.491	4.7	0.00907	2.66	0.105	0.115	1.01	0.495	3.8	0.0171	1.43	0.334	0.0384
IFI35	464_s_at/	1.245	0.261	4.655	0.00414	2.41	0.0369	0.165	0.957	0.458	9.835	2.73e-07	2.155	0.0958	0.00542
	626_s_at/		0.45		0.00795		0.0864	0.0978		0.481		0		0.169	0
BID	32725_at	1.009	0.459	4.63333	0.00207	3.74333	0.0145	0.144	0.551333	0.281	4.03667	0.00745	2.06333	0.0926	0.0901
	59612_at		0.411		0.000275		0.00259	0.312		0.198		0.00485		0.13	0.0445
	59614_g_at		0.467		0.00101		0.00456	0.257		0.134		0.000193		0.0284	0.0118
DUSP5	529_at	0.627	0.234	4.63	0.00108	1.52	0.181	0.00727	0.872	0.388	2.35	0.0267	0.747	0.278	0.00791
NKX3-1	53126_at	0.632	0.189	4.63	0.000573	3.18	0.0065	0.0582	0.802	0.36	4.32	0.00172	2.46	0.0324	0.0755
RIPK2	41384_at	0.553	0.276	4.57	0.00547	1.32	0.368	0.0382	0.649	0.322	2.69	0.0896	0.739	0.363	0.0664
USP18	51972_at	1.06	0.473	4.56	0.0145	1.34	0.342	0.0158	0.551	0.25	3.57	0.00729	0.72	0.37	0.000505
ITGA2	41481_at	0.999	0.5	4.52	0.0325	1.71	0.309	0.0757	0.805	0.422	4.41	0.0297	1.34	0.397	0.0468
SOCS3	42363_r_at	1.37	0.224	4.48	0.00051	3.32	0.00504	0.183	1.65	0.152	3.64	0.00354	4.19	0.00162	0.35
ZNF593	38640_at	1.2	0.43	4.46	0.0391	3.71	0.0398	0.246	1.19	0.443	1.14	0.379	0.836	0.352	0.343
EREG	34476_r_at	0.65	0.34	4.45	0.00335	1.09	0.465	0.00212	0.583	0.25	1.83	0.127	0.431	0.15	0.018
ETS1	57073_at	1.35	0.256	4.44	0.000897	3.48	0.00401	0.423	1.62	0.135	2.11	0.042	2.33	0.0258	0.354
RASSF5	44811_s_at	0.678	0.461	4.425	0.014	3.155	0.0949	0.0732	0.854	0.465	0.9135	0.485	0.593	0.468	0.463
	47003_s_at		0.13		0.0117		0.09	0.142		0.304		0.437		0.145	0.404
ASS1	40541_at	1.13	0.386	4.42	0.000494	4.41	0.000522	0.455	1.26	0.281	6.47	0	5.31	0	0.181
SDC4	35844_at	0.917	0.456	4.4	0.00452	2.07	0.117	0.0653	1.47	0.286	1.93	0.175	1.64	0.25	0.377
UBE2H	369_s_at	0.844	0.452	4.34	0.0547	2.08	0.261	0.154	1.06	0.479	3.51	0.0829	1.44	0.384	0.127
PARP9	52167_at	1.6	0.342	4.315	0.00535	3.32	0.0137	0.0546	1.575	0.228	5.755	0.131	2.16	0.0298	0.00623
	53498_at		0.22		0.0213		0.0488	0.202		0.331		0		0.417	0.159
CASP7	38281_at	0.7	0.307	4.3	0.00213	2.84	0.0482	0.183	0.7	0.301	1.73	0.132	0.742	0.32	0.151
KCNJ2	47287_at	0.7475	0.439	4.29	0.00413	3.93	0.0317	0.112	0.6975	0.196	3.305	0.00408	1.625	0.226	0.0236
	48919_at		0.346		0.0121		0.0106	0.45		0.448		0.0183		0.174	0.102
STK17A	38822_at	0.808333	0.416	4.21667	0.12	1.64333	0.324	0.223	0.806667	0.444	3.67667	0.0923	1.04367	0.433	0.135
	38823_s_at		0.42		0.00182		0.246	0.00693		0.387		0.0033		0.494	0.0024
	59454_at		0.419		0.15		0.326	0.244		0.417		0.154		0.401	0.222
PPAP2B	33862_at	0.668	0.332	4.18	0.00886	2.64	0.0693	0.149	0.926	0.47	2.79	0.0623	2.73	0.0739	0.477
SHB	40614_at	1.09	0.456	4.1	0.0231	1.07	0.468	0.0554	0.562	0.24	1.62	0.242	0.652	0.291	0.107
MREG	47071_at	1.155	0.369	4.065	0.000909	3.96	0.00263	0.309	1.49	0.247	2.545	0.0176	2.305	0.0296	0.468
	49709_at		0.447		0.0335		0.0234	0.487		0.286		0.0809		0.144	0.447
UPP1	37351_at	0.886	0.457	4.05	0.0545	3.48	0.0533	0.305	0.543	0.207	1.9	0.0971	0.73	0.323	0.115
BTG3	37218_at	0.737	0.298	4.04	0.0018	2.2	0.0452	0.0969	0.535	0.124	2.12	0.034	1.21	0.338	0.088
TLE3	58529_at	1.64	0.14	4.005	0.00645	1.77	0.164	0.0301	1.1655	0.353	1.33	0.336	0.7315	0.388	0.243
	58531_g_at		0.436		0.146		0.427	0.151		0.438		0.469		0.4	0.376
TDRD7	40852_at	1.06	0.461	4	0.00272	2.57	0.0346	0.13	1.45	0.309	3.62	0.0102	1.59	0.209	0.0494
UBE2L6	40505_at	1.14	0.425	3.96	0.00458	2.81	0.0315	0.2	1.12	0.445	5.62	0.00138	2.43	0.0623	0.0435
LAMC2	35280_at	0.929	0.477	3.9	0.0598	1.72	0.32	0.136	1.18	0.447	8.41	0.00391	2.35	0.218	0.0278
TNFRSF9	31540_at	0.904	0.467	3.83	0.045	1.67	0.316	0.134	1.13	0.46	1.39	0.385	1	0.499	0.373
IFI6	1358_s_at	1.04	0.489	3.82	0.0809	1.57	0.356	0.179	1.32	0.413	21.5	4.28e-05	1.56	0.346	1.94e-05
FHDC1	44096_at	1.96	0.25	3.8	0.0828	3.43	0.0833	0.466	1.23	0.425	2.38	0.143	0.947	0.479	0.113
KIAA1217	56739_at	0.874	0.455	3.79	0.0533	1.55	0.343	0.0605	0.793	0.425	1.58	0.329	0.977	0.492	0.3
RASEF	44625_at	1.085	0.396	3.775	0.00181	2.02	0.0595	0.0704	0.848	0.382	1.28	0.279	0.8615	0.466	0.251
	59406_at		0.451		0.00264		0.0309	0.154		0.28		0.231		0.224	0.178
CSGALNACT2	48576_r_at	0.791	0.367	3.75	0.00345	2.03	0.0502	0.0788	0.767	0.259	1.45	0.162	0.679	0.163	0.0311
LIFR	50408_at	2.9	0.0469	3.73	0.00853	3.06	0.0318	0.405	2.56	0.0681	1.17	0.419	2.05	0.144	0.277
SLC25A28	46266_at	1.0585	0.413	3.705	0.00874	2.855	0.0425	0.188	1.4	0.42	2.31	0.184	1.87	0.253	0.473
	57220_at		0.47		0.00834		0.0444	0.175		0.322		0.14		0.192	0.401
SLC12A7	44744_at	0.476	0.0357	3.67	0.00137	3.51	0.0019	0.431	0.67	0.151	0.895	0.381	0.683	0.157	0.323
STOML1	33736_at	0.909	0.462	3.65	0.0216	3.41	0.0454	0.447	1.01	0.495	4.87	0.0121	2.22	0.173	0.1
ADPRHL2	48566_at	1.12	0.407	3.62	0.00319	2.5	0.021	0.402	1.52	0.187	1.18	0.374	1.05	0.463	0.4
PHLDA1	35909_at	0.8155	0.349	3.615	0.055	1.69	0.355	0.0925	0.4875	0.171	1.162	0.426	0.371	0.0537	0.15
	44586_at		0.499		0.0184		0.157	0.0828		0.241		0.262		0.18	0.0255
NINJ1	41475_at	0.843	0.355	3.58	0.00412	3.39	0.00568	0.47	1.55	0.208	0.901	0.418	1.39	0.262	0.337
TRIB1	57239_at	2.95	0.0152	3.58	0.00375	3.57	0.0052	0.408	1.55	0.122	0.923	0.415	1.02	0.485	0.451
TRAF2	1746_s_at	1.718	0.474	3.57	0.098	5.36	0.0215	0.169	1.1	0.497	3.52	0.0421	2.9	0.0707	0.369
	33784_at		0.167		0.0598		0.0209	0.245		0.445		0.047		0.273	0.171
TRIM31	35029_at	0.9085	0.495	3.55	0.185	2.07	0.229	0.446	1.0605	0.42	1.355	0.41	1.125	0.437	0.443
	35064_at		0.442		0.049		0.245	0.383		0.448		0.387		0.487	0.49
KCNK1	37552_at	1.63	0.228	3.54	0.00664	1.67	0.16	0.0404	0.958	0.468	1.67	0.153	1.05	0.459	0.119
STAT2	52062_f_at	1.54	0.225	3.54	0.02	1.32	0.316	0.016	1.74	0.148	4.55	0.00147	2.42	0.038	0.0572
SERPINB7	35577_at	0.985	0.495	3.53	0.071	1.17	0.451	0.0116	1.61	0.372	28.6	6.14e-05	3.97	0.0581	0.00358
SAMD9L	51024_at	0.625	0.326	3.52	0.0342	1.59	0.279	0.037	0.867	0.446	2.94	0.0708	0.847	0.433	0.049
PLAUR	189_s_at	0.758	0.153	3.485	0.00413	1.345	0.422	0.00164	0.391	0.0342	3.455	0.0186	0.441	0.0326	0.00239
	41169_at		0.479		0.0583		0.299	0.0779		0.169		0.00451		0.206	0.00205
GFRA1	47564_at	1.94	0.153	3.48	0.0528	3.63	0.0206	0.458	5.01	0.00216	1.67	0.268	3.17	0.0275	0.0281
GTPBP1	44087_at	1.69	0.312	3.46	0.0828	2.64	0.133	0.244	0.821	0.359	1.61	0.273	0.768	0.394	0.328
SAMHD1	44583_at	1.3	0.357	3.45	0.019	1.89	0.149	0.0344	0.845	0.429	5.58	0.000947	1.03	0.483	0.00062
BPGM	33759_at	0.845	0.432	3.44	0.0251	3.05	0.0633	0.304	0.651	0.318	1.82	0.183	0.758	0.372	0.11
TMEM158	35692_at	0.834	0.43	3.43	0.0309	1.86	0.249	0.0828	0.907	0.464	4.44	0.0114	1.17	0.439	0.0226
SLC25A37	51242_at	0.755	0.304	3.42	0.0084	2.51	0.0235	0.381	0.973333	0.394	3.02	0.0116	1.93333	0.0653	0.198
	53389_at		0.364		0.0141		0.142	0.137		0.379		0.0669		0.304	0.139
	59105_at		0.362		0.00558		0.0235	0.228		0.4		0.00705		0.0673	0.0807
ITPR2	33839_at	2.12	0.195	3.41	0.0395	3.24	0.0564	0.459	1.05	0.463	0.699	0.274	0.826	0.404	0.134
RASSF8	45606_at	1.2	0.391	3.4	0.0138	1.87	0.103	0.143	1.49	0.238	1.65	0.164	1.19	0.375	0.273
TRIM25	1617_at	1.085	0.49	3.355	0.133	1.4575	0.412	0.0947	1.2535	0.406	2.605	0.389	1.932	0.498	0.388
	55776_at		0.377		0.00133		0.0328	0.0592		0.116		0.00233		0.0117	0.108
DENND5A	33924_at	0.748	0.278	3.35	0.00427	1.99	0.0659	0.0928	0.868	0.369	1.72	0.0925	0.979	0.48	0.0861
OGFR	40332_at	1.09	0.426	3.33	0.00433	3.1	0.00689	0.42	1.04	0.475	1.61	0.124	1.34	0.281	0.166
EXT1	222_at	0.8155	0.398	3.32	0.00562	2.33	0.0349	0.305	0.7455	0.26	1.7	0.108	0.987	0.464	0.121
	32164_at		0.343		0.00721		0.0745	0.136		0.392		0.133		0.461	0.122
ETV6	55594_at	0.738	0.365	3.26	0.0224	2.37	0.0774	0.241	0.914	0.456	2.52	0.0564	1.41	0.319	0.153
ZNFX1	49903_at	0.892	0.455	3.26	0.0453	1.87	0.226	0.142	1.06	0.479	1.16	0.448	1.11	0.463	0.416
IFNGR2	41140_at	0.979	0.48	3.25	0.00378	2.22	0.0292	0.0939	0.923	0.423	1.12	0.387	1.04	0.463	0.435
NRG1	209_at	0.734	0.404	3.24	0.114	1.16	0.454	0.124	0.673	0.37	1.67	0.305	0.638	0.356	0.493
KYNU	40670_at	0.683	0.278	3.21	0.00618	1.76	0.13	0.0551	0.613	0.196	3.45	0.00425	1.37	0.247	0.0154
SLC37A1	42365_f_at	0.717	0.349	3.21	0.0206	2.765	0.0524	0.463	0.8665	0.451	2.905	0.0698	1.195	0.464	0.0791
	45510_f_at		0.373		0.0449		0.0623	0.426		0.44		0.076		0.401	0.0995
LYN	1402_at	0.8005	0.362	3.205	0.0191	2.255	0.11	0.206	0.794	0.338	1.6375	0.292	1.2525	0.284	0.411
	2024_s_at		0.414		0.0374		0.191	0.174		0.377		0.329		0.348	0.446
	32616_at		0.364		0.0195		0.0811	0.206		0.387		0.191		0.41	0.37
	54933_at		0.384		0.00643		0.00962	0.491		0.403		0.0529		0.416	0.154
RARRES1	1042_at	1.17	0.396	3.205	0.0125	3.54	0.00767	0.415	0.6915	0.371	3.5	0.00803	3.98	0.00446	0.422
	33505_at		0.432		0.0395		0.0217	0.343		0.345		0.0298		0.0314	0.494
OSMR	1648_at	0.690333	0.395	3.20333	0.0892	2.20333	0.197	0.265	1.00433	0.456	3.19333	0.016	1.89667	0.0913	0.158
	39277_at		0.327		0.0083		0.0689	0.11		0.396		0.00791		0.114	0.0703
	55640_at		0.0962		0.00354		0.0123	0.291		0.444		0.0068		0.101	0.0701
BDKRB2	39310_at	0.444	0.154	3.2	0.00851	0.857	0.407	0.00468	0.692	0.329	2.49	0.0453	0.52	0.217	0.00937
OPTN	41742_s_at	1.05067	0.425	3.18333	0.00696	2.50667	0.0291	0.35	1.28333	0.32	2.23667	0.0421	2.01333	0.0739	0.346
	41743_i_at		0.435		0.00984		0.0394	0.252		0.401		0.0529		0.135	0.269
	41744_at		0.465		0.0158		0.0371	0.4		0.248		0.0954		0.0718	0.407
LAMP3	37168_at	1.08	0.477	3.18	0.0858	1.62	0.342	0.193	1.19	0.445	5.08	0.0319	1.44	0.381	0.0492
MCTP1	49723_at	0.779	0.406	3.165	0.0764	1.885	0.217	0.136	0.7965	0.375	1.505	0.382	1.175	0.459	0.269
	59249_at		0.423		0.065		0.293	0.132		0.446		0.261		0.388	0.345
ABTB2	37163_at	1.78	0.143	3.16	0.00799	3.05	0.0103	0.341	1.27	0.28	1.39	0.236	1.47	0.175	0.293
ROBO1	55461_at	0.925	0.429	3.16	0.00505	2.97	0.00794	0.395	0.695	0.212	3.4	0.00288	3.09	0.00495	0.368
CA13	56097_at	0.722	0.362	3.13	0.018	1.96	0.159	0.108	0.753	0.363	0.847	0.412	0.683	0.355	0.421
ST3GAL4	36916_at	1.37	0.29	3.1	0.00944	1.76	0.124	0.0827	0.792	0.343	1.89	0.0853	1.11	0.417	0.13
SNPH	41107_at	0.851	0.446	3.09	0.0484	2.72	0.135	0.355	1.44	0.384	2.61	0.142	0.828	0.438	0.116
HLA-F	37420_i_at	0.687333	0.441	3.04333	0.0123	1.79333	0.224	0.0475	1.324	0.34	7.57333	0.000251	2.19667	0.238	0.000907
	37421_f_at		0.245		0.0187		0.167	0.155		0.119		0		0.011	0.0404
	49203_f_at		0.106		0.00915		0.0443	0.0514		0.368		0		0.0736	0.000543
C15orf39	51625_at	1.66	0.335	3.04	0.131	2.3	0.219	0.461	1.13	0.463	5.45	0.0436	3.58	0.108	0.23
TMEM132A	47427_at	1.01	0.492	3.04	0.00494	2.28	0.0215	0.214	0.634	0.128	6.23	0	2.67	0.0096	0.0306
CLIC4	33891_at	1.44	0.208	3.03	0.00623	3.36	0.00481	0.402	0.952	0.452	2.19	0.0276	2.24	0.0259	0.47
C9orf25	55006_at	1.79	0.116	3.01	0.0134	2.28	0.0429	0.369	1.58	0.246	1.69	0.108	0.787	0.301	0.284
CEBPD	1052_s_at	3.105	0.00566	3.01	0.00593	3.755	0.00121	0.216	3.625	0.00101	3.09	0.00437	4.635	0.00447	0.27
	42362_at		0.0119		0.0193		0.00676	0.298		0.016		0.019		0	0.218
FGD6	57492_at	1.12	0.443	3.01	0.0314	2.11	0.128	0.217	1.32	0.317	2.57	0.0327	1.46	0.259	0.105
SLC7A2	46699_at	1.14	0.38	2.99	0.00631	2.72	0.0123	0.354	1.23	0.286	2.01	0.0371	2.86	0.00627	0.117
CFLAR	1867_at	1.3	0.288	2.975	0.0086	2.9	0.0107	0.436	1.5	0.235	2.825	0.0165	2.37	0.0303	0.371
	1868_g_at		0.317		0.0119		0.0183	0.29		0.23		0.0172		0.0549	0.292
DUSP16	54875_at	1.27	0.254	2.97	0.00534	2.22	0.0236	0.205	1.07	0.426	1.77	0.0657	1.24	0.275	0.129
SERPINE2	41246_at	0.938	0.432	2.94	0.00543	1.51	0.136	0.0649	0.43	0.0193	1.84	0.0541	0.877	0.357	0.0396
EHD1	40098_at	1.025	0.479	2.93	0.0435	1.77	0.278	0.0898	1.0425	0.426	1.78	0.19	0.943	0.393	0.154
	48757_at		0.485		0.00208		0.0291	0.0588		0.474		0.0442		0.477	0.0784
MLKL	50829_at	1.34	0.263	2.92	0.0114	4	0.00302	0.199	1.06	0.456	2.18	0.0359	2.02	0.0723	0.338
UGCG	40215_at	0.9405	0.449	2.92	0.0211	2.145	0.126	0.161	0.7295	0.289	1.125	0.381	0.9295	0.477	0.461
	45337_at		0.476		0.00901		0.0308	0.195		0.275		0.447		0.376	0.231
SMAD3	1433_g_at	0.724667	0.188	2.915	0.00731	2.26667	0.0256	0.142	1.123	0.467	2.26833	0.0203	1.49167	0.276	0.164
	1454_at		0.388		0.0025		0.0166	0.1		0.458		0.0165		0.235	0.119
	1950_s_at		0.294		0.0416		0.13	0.252		0.469		0.131		0.278	0.217
	38944_at		0.223		0.00444		0.0315	0.153		0.415		0.0181		0.128	0.206
	44841_at		0.22		0.017		0.039	0.269		0.23		0.0621		0.126	0.326
	44986_s_at		0.162		0.0118		0.0312	0.293		0.301		0.0718		0.119	0.369
DNAJC5	45317_at	1.65	0.173	2.91	0.019	3.02	0.0152	0.474	2.21	0.0512	2.9	0.0262	2.31	0.041	0.251
SLC39A8	40456_at	1.1	0.432	2.91	0.0148	1.87	0.113	0.182	0.507	0.125	5.85	0	3.88	0.00242	0.113
HERC6	58957_at	1.57	0.2	2.9	0.0182	1.5	0.208	0.0356	1.97	0.0846	7.13	0	1.71	0.141	0.000637
LOC151162 /// MGAT5	34866_at	1.46	0.317	2.89	0.0884	2	0.171	0.234	0.912	0.447	1.6	0.185	1.46	0.25	0.333
SIRT6	56827_at	1.55	0.279	2.89	0.113	2.59	0.11	0.429	0.709	0.363	2.79	0.0417	2.03	0.129	0.241
WTAP	41635_at	1.1175	0.274	2.89	0.00438	2.155	0.016	0.258	1.085	0.456	2.25	0.0376	1.925	0.0555	0.334
	44815_s_at		0.384		0.0214		0.0735	0.237		0.386		0.0304		0.0958	0.372
NUB1	44289_at	0.94075	0.31	2.88	0.0376	2.7175	0.0289	0.468	1.02975	0.471	2.0175	0.0822	1.338	0.218	0.26
	44981_s_at		0.424		0.0249		0.0198	0.42		0.249		0.0241		0.143	0.478
	48473_g_at		0.344		0.0642		0.0566	0.442		0.486		0.405		0.425	0.386
	51236_at		0.366		0.00148		0.00211	0.473		0.345		0.0178		0.157	0.231
LHFP	55650_at	1.18	0.441	2.87	0.101	5.35	0.0129	0.136	1.16	0.451	1.39	0.377	1.4	0.378	0.491
MFHAS1	36213_at	1.11	0.462	2.87	0.0913	1.77	0.292	0.262	0.582	0.327	2.43	0.138	0.854	0.441	0.188
IFI27	48864_at	0.824	0.411	2.86	0.0461	0.922	0.464	0.0389	0.554	0.269	31.2	0	1.3	0.361	0
PDE4B	33705_at	0.423	0.0393	2.86	0.00747	1.12	0.397	0.00875	0.473	0.0614	3.31	0.00354	1.4	0.195	0.0284
CCL15	33789_at	0.729	0.411	2.85	0.16	4.87	0.0375	0.164	1.22	0.438	1.38	0.402	1.24	0.433	0.4
TRAF1	849_g_at	0.967	0.49	2.85	0.109	1.35	0.395	0.145	1.54	0.367	1.14	0.454	1.44	0.386	0.46
CDCP1	49190_s_at	0.836	0.44	2.84	0.105	1.28	0.352	0.0931	0.9325	0.45	2.53	0.0559	1.05	0.47	0.0274
	58229_at		0.446		0.157		0.477	0.154		0.498		0.298		0.451	0.212
IL11	35464_at	0.479	0.262	2.84	0.0609	0.491	0.266	0.0152	0.529	0.26	7.34	0.000135	0.368	0.163	2.47e-05
BOK	56283_at	1.38	0.402	2.83	0.139	2.66	0.195	0.456	1.69	0.341	1.13	0.464	1.26	0.429	0.434
RRP12	36520_at	0.951	0.484	2.83	0.0816	1.5	0.354	0.151	0.848	0.446	1.33	0.398	1.01	0.494	0.384
AHCTF1	35672_at	1.06	0.476	2.82	0.068	1.15	0.444	0.116	1.04	0.482	0.827	0.414	1.64	0.236	0.174
CLIP2	41396_at	0.793	0.31	2.81	0.0107	1.79	0.094	0.118	0.723	0.252	1.02	0.483	0.811	0.317	0.265
NAV2	44057_at	10.7	0.00162	2.81	0.173	4.03	0.0915	0.394	8.32	0.0095	1.53	0.363	6.33	0.0325	0.00268
UXS1	46299_at	0.834	0.32	2.81	0.00721	2.39	0.0166	0.325	0.645	0.135	2.47	0.0136	1.02	0.482	0.0144
HAS3	54604_at	0.907	0.403	2.8	0.00851	1.69	0.0922	0.182	0.723	0.208	1.53	0.131	1.11	0.393	0.189
CASP4	195_s_at	0.764	0.39	2.78	0.0524	1.81	0.22	0.272	1.35	0.387	3.42	0.0362	2.77	0.0858	0.326
SAMD4A	40855_at	0.794	0.423	2.78	0.141	1.35	0.388	0.238	1.35	0.399	1.78	0.287	1.2	0.44	0.371
CAB39	46225_at	0.982	0.487	2.76	0.0162	2.62	0.0214	0.259	0.867	0.397	1.84	0.0801	1.22	0.33	0.151
CLDN1	46260_at	0.699	0.232	2.76	0.0108	1.85	0.0743	0.19	1.07	0.442	2	0.0526	0.928	0.428	0.241
RP2	39964_at	0.802	0.397	2.76	0.0415	1.02	0.488	0.0417	0.766	0.343	0.672	0.271	0.536	0.184	0.368
CBR3	38172_at	0.727	0.386	2.75	0.0592	1.79	0.229	0.204	0.853	0.446	1.4	0.372	1	0.499	0.352
CCL4	36674_at	0.991	0.497	2.75	0.159	1.52	0.37	0.247	1.2	0.446	2.04	0.278	1.22	0.441	0.324
IER3	1237_at	0.271	0.00397	2.73	0.008	0.843	0.327	0.00058	0.254	0.00147	2.23	0.0214	0.481	0.032	0.000393
KLF6	44066_s_at	2.42	0.0157	2.72	0.00844	2.52	0.0126	0.356	1.83	0.056	0.588	0.0789	1.07	0.429	0.059
OSGIN2	41554_at	0.533	0.251	2.72	0.0478	0.771	0.383	0.0548	0.653	0.321	1.95	0.138	0.595	0.299	0.0845
WARS	38121_at	1.13	0.413	2.72	0.0264	1.48	0.237	0.0931	0.862	0.406	1.92	0.0692	1.15	0.399	0.0965
PARP12	53777_at	1.49	0.146	2.71	0.00862	2.37	0.0169	0.131	1.32	0.228	2.35	0.0178	1.28	0.255	0.0657
PSMB9	38287_at	0.86	0.415	2.71	0.0255	3.18	0.0142	0.34	1.23	0.396	4.25	0.00559	2.76	0.0418	0.0357
PION	41710_at	1.2	0.423	2.7	0.0712	2	0.191	0.281	1.34	0.386	1.72	0.265	1.8	0.257	0.413
SPSB1	55061_at	2.63	0.106	2.7	0.0543	2.29	0.133	0.309	1.8	0.157	1.25	0.377	1.59	0.247	0.254
TRIM21	37126_at	1.15	0.409	2.7	0.0261	2.32	0.0561	0.305	1.43	0.274	2.59	0.05	1.87	0.143	0.252
TXNL4B	52764_at	2.73	0.158	2.7	0.173	1.04	0.487	0.297	1.29	0.385	0.566	0.281	0.714	0.361	0.479
C7orf49	46526_at	0.838	0.439	2.69	0.127	1.09	0.465	0.191	1.09	0.471	3.64	0.0444	1.31	0.405	0.0617
IL4R	404_at	0.721	0.345	2.69	0.045	2.59	0.0555	0.46	0.948	0.466	2.28	0.0932	2.03	0.129	0.397
JMJD6	35851_g_at	0.917	0.47	2.69	0.114	1.88	0.213	0.291	0.702	0.347	0.85	0.413	0.585	0.276	0.33
NAB1	38692_at	1.19	0.356	2.68	0.0109	2.38	0.0235	0.371	0.844	0.349	1.87	0.0612	1.8	0.0746	0.431
CD40	35149_at	1.16	0.445	2.67	0.0975	1.5	0.345	0.191	1.16	0.448	0.669	0.374	0.759	0.409	0.448
IFNAR2	1589_s_at	0.938	0.478	2.67	0.122	2.64	0.124	0.473	0.881	0.456	1.8	0.265	1.66	0.304	0.397
POLK	56673_at	2.7	0.0447	2.67	0.0512	1.28	0.361	0.107	1.08	0.47	1.39	0.353	1.23	0.41	0.386
RASA2	52875_at	0.886	0.395	2.66	0.0175	2	0.11	0.264	0.926	0.433	1.46	0.174	0.73	0.235	0.12
CD68	33390_at	1.37	0.366	2.64	0.0638	1.18	0.432	0.13	1.29	0.355	4.72	0.00154	1.79	0.142	0.0157
HIVEP2	36175_s_at	1.08	0.473	2.64	0.12	2.16	0.195	0.412	1.52	0.331	2.01	0.184	2.23	0.15	0.414
NRP2	43463_at	1.496	0.223	2.635	0.0437	1.27	0.388	0.0601	1.33	0.38	2.74	0.0136	1.2	0.23	0.115
	58873_at		0.45		0.117		0.422	0.133		0.382		0.379		0.359	0.113
DUSP10	56889_at	0.71	0.304	2.63	0.0322	1.15	0.408	0.0398	0.631	0.159	0.917	0.426	0.434	0.0724	0.089
STAT1	33338_at	1.02583	0.443	2.62333	0.0191	1.42667	0.298	0.0904	1.49333	0.257	6.16	0.000108	2.25833	0.0338	0.0177
	33339_g_at		0.459		0.0372		0.315	0.155		0.243		0.00101		0.0704	0.0236
	AFFX-HUMISGF3A/M97935_MA_at		0.431		0.00871		0.117	0.11		0.384		0		0.0593	0.00842
	AFFX-HUMISGF3A/M97935_MA_at		0.44		0.0405		0.288	0.105		0.289		0.00142		0.0891	0.00932
	AFFX-HUMISGF3A/M97935_MA_at		0.483		0.02		0.139	0.125		0.288		0.00275		0.0858	0.0317
	AFFX-HUMISGF3A/M97935_MA_at		0.399		0.143		0.482	0.137		0.246		0.0074		0.283	0.0181
ARNTL2	53398_at	0.814	0.403	2.62	0.0678	1.69	0.212	0.283	0.708	0.358	2.42	0.0777	1.4	0.324	0.282
CLDN12	54122_at	0.973	0.477	2.62	0.0192	1.87	0.0993	0.334	0.857	0.374	1.86	0.0665	0.846	0.349	0.0324
SLCO2B1	37684_at	1.12	0.459	2.61	0.138	1.86	0.268	0.267	0.907	0.468	1.43	0.363	0.853	0.445	0.309
SQRDL	46305_at	1.51	0.132	2.61	0.00976	2.68	0.00854	0.459	2.08	0.0304	2.74	0.00751	3.12	0.0037	0.448
CRTC2	55619_at	0.657	0.329	2.6	0.0838	2.14	0.143	0.345	1.21	0.384	2.05	0.0898	1.27	0.341	0.154
PLSCR1	32775_r_at	0.843	0.392	2.6	0.0109	1.875	0.0583	0.11	0.8965	0.206	3.015	0.000574	1.285	0.19	0.00827
	45533_at		0.424		0.168		0.272	0.269		0.463		0.309		0.458	0.326
RELA	36645_at	1.07	0.436	2.59	0.0142	1.91	0.0627	0.206	1.14	0.37	1.68	0.0942	1.32	0.238	0.367
SP110	35718_at	1.028	0.493	2.59	0.226	1.68	0.378	0.318	1.27	0.45	3.065	0.216	1.25	0.46	0.203
	49117_at		0.47		0.0612		0.234	0.154		0.378		0.0293		0.376	0.0419
BIRC2	36578_at	1.4	0.243	2.58	0.0221	1.94	0.0695	0.329	1.15	0.382	1.65	0.113	0.822	0.331	0.0546
KREMEN2	45511_at	1.04	0.485	2.58	0.125	2.31	0.159	0.43	1.28	0.397	0.838	0.402	1.74	0.183	0.419
EIF2C2	38505_at	0.713333	0.336	2.57667	0.0105	1.66333	0.124	0.0609	0.85	0.367	0.727333	0.25	0.687	0.238	0.474
	56226_at		0.43		0.056		0.236	0.109		0.49		0.355		0.26	0.409
	58633_s_at		0.255		0.115		0.386	0.153		0.379		0.33		0.306	0.399
ADAM23	46908_at	1.1	0.461	2.57	0.0823	2.81	0.0606	0.419	0.51	0.254	1.39	0.31	1.16	0.439	0.326
CYB5R2	56291_at	1.71	0.228	2.57	0.0985	2.22	0.116	0.326	0.775	0.352	1.31	0.318	0.89	0.431	0.396
SP100	37353_g_at	0.905	0.45	2.57	0.052	1.51	0.285	0.174	1.39	0.347	2.4	0.097	1.48	0.307	0.192
UBE2E2	48087_at	1.82	0.0792	2.57	0.015	3.47	0.00306	0.246	2.53	0.0184	2.76	0.011	3	0.00735	0.325
TPBG	48294_at	0.531	0.104	2.55	0.0149	1.45	0.183	0.0747	0.422	0.0547	1.81	0.0665	0.614	0.123	0.00723
PMAIP1	41048_at	0.62	0.311	2.54	0.0805	1.22	0.376	0.088	0.594	0.249	1.53	0.2	0.736	0.308	0.101
RDH10	44676_at	0.715	0.25	2.535	0.013	1.17	0.283	0.0412	0.3505	0.0152	1.645	0.0442	0.5885	0.129	0.0133
	58819_at		0.175		0.0127		0.442	0.0429		0.0106		0.223		0.085	0.00866
RBMS1	31672_g_at	0.807	0.499	2.53	0.0745	1.98	0.193	0.258	1.28	0.43	1.4	0.43	1.37	0.203	0.236
	46698_at		0.219		0.0276		0.0631	0.479		0.199		0.124		0.393	0.17
RAB9A	39628_at	1.076	0.326	2.525	0.0139	1.975	0.077	0.219	1.045	0.495	1.89	0.0668	1.345	0.211	0.184
	50329_s_at		0.418		0.0171		0.034	0.265		0.418		0.0486		0.239	0.15
NCOA7	43848_s_at	0.534	0.052	2.52	0.0114	1.46	0.151	0.0715	0.638	0.114	2.47	0.0127	1.32	0.223	0.0489
OGFRL1	53302_r_at	0.966	0.488	2.52	0.125	2.8	0.096	0.415	1.08	0.474	1.21	0.426	1.18	0.44	0.384
MSX2	40733_f_at	0.839	0.408	2.51	0.0481	0.902	0.445	0.0571	0.881	0.443	1.64	0.211	1.09	0.451	0.223
MAP2K4	1845_at	0.806	0.428	2.5	0.148	1.26	0.411	0.162	0.478	0.234	1.21	0.412	0.563	0.27	0.357
MMP7	668_s_at	1.07	0.428	2.5	0.0124	1.85	0.055	0.237	0.704	0.19	3.72	0.00136	1.87	0.0548	0.0374
PSME2	1184_at	1.01	0.491	2.49	0.0134	2.03	0.037	0.286	0.563	0.0852	2.87	0.0064	1.89	0.0516	0.107
HSF1	244_at	2.03	0.128	2.48	0.0529	1.89	0.164	0.292	2.11	0.159	1.38	0.304	1.67	0.188	0.346
PLEK2	51990_at	0.783	0.388	2.47	0.0514	2.4	0.066	0.423	0.666	0.339	3.88	0.0118	1.1	0.453	0.0111
BCORL1	55403_at	0.85	0.448	2.46	0.171	2.64	0.154	0.164	1.66	0.286	1.35	0.376	0.87	0.449	0.34
PSEN1	35658_at	1.04467	0.363	2.46	0.105	2.72667	0.0661	0.194	1.24333	0.362	1.98333	0.117	1.83	0.155	0.359
	641_at		0.309		0.0239		0.0214	0.444		0.353		0.118		0.0771	0.338
	642_s_at		0.385		0.0164		0.0127	0.465		0.368		0.0627		0.162	0.461
TNFRSF1B	33813_at	0.806	0.433	2.45	0.169	2.14	0.23	0.418	0.898	0.466	1.09	0.472	1.1	0.468	0.487
FOXO1	40570_at	2.74	0.0583	2.44	0.0897	2.45	0.0825	0.486	2.42	0.0568	1.82	0.124	1.92	0.121	0.327
NAMPT	33849_at	1.04	0.457	2.44	0.0185	2.28	0.0264	0.451	1.49	0.172	2.45	0.0181	2.56	0.0131	0.431
PSMB10	384_at	0.821	0.361	2.43	0.0306	2.1	0.0611	0.353	1.16	0.403	3.38	0.00782	2.44	0.0365	0.121
CYB561D2	39752_at	0.772	0.342	2.42	0.0367	1.8	0.123	0.213	0.623	0.224	2.9	0.0116	1.27	0.321	0.00705
HLA-B /// HLA-C	37383_f_at	1.12	0.383	2.42	0.0153	2.29	0.0195	0.476	0.906	0.395	3.35	0.00264	1.9	0.0494	0.0661
RBM24	50497_at	0.369	0.147	2.41	0.0517	0.608	0.279	0.011	0.489	0.171	1.57	0.241	0.412	0.154	0.00461
C19orf66	53720_at	0.832	0.345	2.4	0.0249	1.75	0.0869	0.114	1.09	0.421	2.61	0.0148	1.3	0.277	0.0201
EGFR	1537_at	1.45	0.118	2.4	0.0217	1.825	0.0922	0.212	2.04	0.0517	1.267	0.226	1.505	0.205	0.43
	48285_at		0.457		0.219		0.303	0.377		0.333		0.498		0.446	0.423
FOSL2	49229_at	1.7	0.0822	2.4	0.0156	2.76	0.00749	0.343	1.02	0.479	1.09	0.41	1.29	0.243	0.456
LAP3	45261_at	0.912	0.406	2.4	0.0166	1.56	0.124	0.123	0.953	0.45	2.67	0.011	1.24	0.298	0.0294
NMI	36472_at	0.911	0.424	2.4	0.0222	2.06	0.0553	0.25	0.976	0.483	2.4	0.0232	1.94	0.0716	0.287
MAP4K4	35694_at	1.02333	0.375	2.39333	0.0179	1.53667	0.262	0.0924	1.23333	0.351	1.74333	0.046	1.33333	0.193	0.141
	43478_at		0.433		0.0849		0.154	0.346		0.359		0.382		0.367	0.368
	54030_at		0.484		0.028		0.105	0.276		0.383		0.187		0.381	0.275
DOT1L	43492_at	0.8195	0.474	2.39	0.1	1.195	0.434	0.234	0.8	0.404	1.775	0.213	0.894	0.47	0.214
	47137_at		0.364		0.192		0.426	0.168		0.411		0.261		0.38	0.192
PIK3AP1	52337_g_at	0.944	0.479	2.39	0.179	1.66	0.312	0.398	0.837	0.442	1.21	0.435	0.961	0.487	0.398
SERPINB3 /// SERPINB4	1549_s_at	0.805	0.427	2.39	0.159	1.26	0.418	0.286	0.961	0.487	4.18	0.0349	1.68	0.305	0.0754
PIM3	43391_at	2.585	0.00713	2.385	0.019	2.275	0.0139	0.39	1.47	0.111	1.075	0.364	1.085	0.358	0.424
	46746_s_at		0.0199		0.0178		0.0373	0.492		0.204		0.495		0.484	0.386
ARL5B	43939_at	0.857	0.338	2.38	0.016	1.02	0.48	0.0122	0.655	0.129	1.07	0.429	0.546	0.0589	0.0566
FNDC3B	56308_at	1.18	0.336	2.38	0.018	1.62	0.11	0.149	0.813	0.288	1.8	0.0616	0.991	0.491	0.0416
S100A3	39633_at	1.33	0.322	2.38	0.0436	3.24	0.0157	0.36	2.13	0.158	12.9	2.94e-05	8.31	0.000535	0.123
TNFRSF10A	43750_at	0.821	0.329	2.38	0.0181	1.85	0.0707	0.307	0.888	0.38	1.19	0.319	0.892	0.382	0.162
EBF1	51446_at	0.6935	0.387	2.375	0.101	1.1535	0.327	0.19	0.9415	0.416	1.71	0.248	0.8075	0.445	0.226
	57550_at		0.312		0.109		0.472	0.0811		0.379		0.24		0.376	0.115
FAM176A	51945_at	1.14	0.457	2.37	0.175	1.13	0.455	0.248	0.666	0.355	0.738	0.385	0.6	0.318	0.431
TNFAIP8	33243_at	1.18	0.36	2.36	0.0272	1.49	0.207	0.118	1.42	0.255	2.86	0.0136	2.07	0.0747	0.165
KLF4	48587_at	0.923	0.447	2.35	0.0332	3.75	0.00294	0.0935	0.885	0.396	0.801	0.308	1.63	0.115	0.0281
STC2	43045_at	1.32	0.393	2.35	0.156	1.51	0.334	0.268	1.07	0.457	0.86	0.422	0.885	0.436	0.491
BAZ1A	37971_at	0.816	0.332	2.34	0.0181	1.7	0.168	0.113	1.004	0.425	1.355	0.282	1.18	0.388	0.397
	57543_at		0.408		0.0558		0.212	0.291		0.456		0.329		0.352	0.473
TUBB2A	296_at	0.803333	0.341	2.33667	0.0112	1.56667	0.0831	0.179	0.624333	0.0982	0.363	0.00912	0.232	0.000439	0.112
	297_g_at		0.237		0.0268		0.113	0.129		0.117		0.00898		0.00327	0.0837
	39331_at		0.286		0.0207		0.189	0.0987		0.12		0.0106		0.00059	0.101
CREB3	40849_s_at	1.73	0.131	2.33	0.0333	2.16	0.0466	0.431	0.92	0.423	1.31	0.244	0.968	0.47	0.179
FMNL2	43445_at	1.07	0.437	2.33	0.0209	1.93	0.0556	0.452	1.03	0.471	1.49	0.145	1.27	0.259	0.33
TMEM170A	51074_g_at	1.09	0.465	2.33	0.137	1.44	0.34	0.28	0.944	0.47	1.07	0.459	0.675	0.328	0.266
GTPBP2	48517_at	1.16	0.406	2.32	0.0509	1.44	0.275	0.151	0.724	0.306	1.83	0.104	0.74	0.307	0.0776
IKBKE	33281_at	0.881	0.41	2.32	0.0354	1.97	0.0756	0.414	0.776	0.346	2.01	0.0721	1.54	0.188	0.215
RALA	1877_g_at	0.819	0.382	2.32	0.0626	1.31	0.365	0.0887	0.922	0.443	2.43	0.0644	0.938	0.471	0.0604
	39253_s_at		0.369		0.0573		0.265	0.155		0.461		0.0233		0.454	0.0181
ZNF641	50231_at	0.646	0.248	2.32	0.0582	2.02	0.129	0.341	1.13	0.44	4.48	0.00481	2.2	0.109	0.0618
CD47	37890_at	1.012	0.448	2.315	0.0447	1.895	0.0883	0.31	0.8555	0.45	2.625	0.00562	1.6	0.0864	0.0877
	54922_at		0.469		0.0182		0.0583	0.259		0.292		0.0315		0.258	0.0921
LOC100506112 /// RIMKLB	43051_g_at	1.1635	0.36	2.315	0.184	4.93	0.00426	0.0231	1.149	0.483	0.533	0.0481	0.5325	0.0513	0.469
	45540_at		0.483		0.116		0.0166	0.099		0.247		0.189		0.156	0.365
AGPAT6	43529_f_at	1.385	0.336	2.31	0.0471	1.855	0.0783	0.378	1.18	0.409	1.965	0.108	1.64	0.154	0.407
	46179_f_at		0.204		0.0632		0.135	0.34		0.391		0.0863		0.182	0.258
LSR	38324_at	1.07	0.452	2.3	0.0617	1.85	0.121	0.247	1.21	0.404	0.584	0.287	1.19	0.41	0.222
SMURF2	33354_at	1.11	0.435	2.3	0.0486	1.3	0.332	0.114	1.12	0.395	0.959	0.468	0.898	0.421	0.442
SSU72	55002_at	1.5	0.373	2.3	0.199	1.66	0.341	0.264	0.622	0.304	2.12	0.185	0.464	0.262	0.0624
IFI44	37641_at	0.944	0.479	2.29	0.158	1.12	0.456	0.172	1.16	0.444	5.44	0.00685	0.969	0.488	0.00489
PTP4A3	36008_at	1.32	0.265	2.29	0.0285	2.32	0.0285	0.306	1.46	0.194	1.19	0.368	1.15	0.381	0.339
TAP2	55051_at	0.818	0.38	2.29	0.0452	2.04	0.0556	0.381	0.787	0.328	2.1	0.0497	1.05	0.461	0.0511
HAPLN3	44513_at	1.17	0.384	2.28	0.047	1.93	0.0716	0.274	1.45	0.254	1.49	0.223	1.47	0.24	0.49
IL15	1036_at	1.0435	0.459	2.275	0.14	2.16	0.256	0.335	1.0945	0.486	1.12	0.408	1.39	0.304	0.372
	38488_s_at		0.395		0.0594		0.0469	0.419		0.358		0.445		0.232	0.269
DNAJA1	276_at	0.7475	0.215	2.27	0.0119	1.955	0.0322	0.351	0.764	0.239	1.0125	0.426	1.043	0.495	0.318
	39118_at		0.225		0.0366		0.0572	0.389		0.227		0.404		0.405	0.477
SCML2	38518_at	0.844	0.398	2.27	0.0552	0.827	0.388	0.0968	0.807	0.329	1.52	0.211	0.537	0.125	0.0802
TMEM115	38274_at	1.66	0.223	2.27	0.0608	1.6	0.218	0.229	1.42	0.262	1.36	0.265	1.48	0.27	0.403
C16orf45	35742_at	1.22	0.306	2.26	0.0234	1.86	0.0649	0.301	1.56	0.132	2.33	0.0189	1.44	0.166	0.101
RNF19B	36564_at	0.756	0.352	2.26	0.0742	1.38	0.304	0.158	0.801	0.377	1.4	0.258	0.79	0.361	0.151
HLA-E	32321_at	1.52	0.193	2.25	0.0366	1.47	0.209	0.238	1.27	0.299	1.58	0.121	1.72	0.106	0.253
ITSN2	174_s_at	1.29	0.351	2.25	0.0732	1.99	0.0992	0.425	1.71	0.195	1.58	0.201	1.81	0.15	0.41
SEPTIN11	35182_f_at	1.17	0.414	2.245	0.151	1.64	0.325	0.226	1.047	0.438	1.325	0.372	1.0105	0.472	0.314
	46321_at		0.419		0.0504		0.106	0.255		0.45		0.28		0.471	0.199
C3orf59	53727_at	0.93	0.467	2.24	0.14	1.77	0.235	0.332	0.779	0.393	1.68	0.228	0.767	0.383	0.149
HS3ST3B1	56879_at	1.24	0.424	2.24	0.206	1.39	0.386	0.282	1.1	0.467	1.82	0.261	1.22	0.427	0.313
C17orf91	35224_at	0.797	0.421	2.23	0.194	1.6	0.33	0.327	0.786	0.419	0.873	0.449	0.722	0.387	0.384
C6orf141	57396_g_at	0.473	0.252	2.23	0.118	0.516	0.258	0.0376	0.696	0.371	1.14	0.451	0.583	0.322	0.291
LOC144438	44701_at	0.878	0.375	2.23	0.0503	1.62	0.169	0.224	0.727	0.292	0.62	0.119	0.456	0.0418	0.208
PSMB8	41184_s_at	1.13	0.434	2.23	0.0803	1.53	0.294	0.392	0.813	0.421	4.75	0.00948	2.73	0.084	0.119
CSPG5	43426_at	1.69	0.279	2.22	0.219	2.63	0.087	0.265	0.747	0.403	0.764	0.395	0.677	0.357	0.431
EGLN2	43521_at	1.54	0.194	2.21	0.0328	2.18	0.0412	0.317	1.185	0.278	0.8985	0.394	0.8525	0.127	0.41
	46738_at		0.105		0.0261		0.0221	0.457		0.38		0.38		0.42	0.341
HDHD3	46277_at	2.71	0.115	2.21	0.176	1.95	0.22	0.405	0.905	0.436	1.04	0.474	1.03	0.477	0.35
PTGER4	50746_at	4.43	0.0165	2.21	0.214	6.91	0.00408	0.019	1.99	0.226	1.46	0.334	5.01	0.00668	0.0172
ADAM17	41601_at	0.923	0.451	2.2	0.0561	1.49	0.234	0.183	0.891	0.426	1.15	0.395	0.794	0.363	0.362
KCTD10	45292_at	1.14	0.373	2.19	0.0327	1.75	0.0809	0.325	1.46	0.167	1.33	0.237	1.08	0.421	0.279
MMP1	38428_at	0.923	0.474	2.19	0.217	1.01	0.497	0.242	1.1	0.469	2.02	0.244	0.975	0.492	0.228
RAB8B	55673_at	1.01	0.485	2.19	0.0247	1.88	0.0518	0.334	1.35	0.228	1.67	0.0922	1.67	0.094	0.496
RHBDF2	50427_at	0.752	0.376	2.19	0.124	2.62	0.0289	0.387	0.685	0.256	1.63	0.146	1.92	0.108	0.337
NUPL1	40018_at	0.738	0.387	2.18	0.139	1.3	0.386	0.197	0.676	0.339	0.748	0.376	0.475	0.252	0.326
ARHGAP5	46831_at	0.757	0.403	2.17	0.191	1.02	0.494	0.235	0.603	0.292	0.654	0.291	0.484	0.236	0.298
C19orf76	46334_at	1.52	0.37	2.17	0.247	1.73	0.324	0.388	1.11	0.468	1.29	0.419	1.22	0.442	0.435
LRCH1	52242_s_at	0.855	0.447	2.17	0.187	0.972	0.49	0.165	0.737	0.367	1.77	0.185	0.51	0.228	0.0512
SOX2	43431_at	0.32	0.0389	2.17	0.0614	0.8685	0.309	0.0216	0.3055	0.0261	1.94	0.0521	0.3685	0.0535	0.00169
	57685_at		0.0729		0.0348		0.481	0.0147		0.051		0.0635		0.0581	0.00186
C9orf30	48097_at	0.606	0.163	2.16	0.0453	1.52	0.18	0.193	0.908	0.426	0.858	0.398	0.77	0.307	0.277
CX3CL1	823_at	0.749	0.4	2.16	0.179	1.15	0.449	0.194	1.13	0.459	1.11	0.465	0.781	0.419	0.399
IL15RA	41677_at	0.757	0.394	2.16	0.194	1.4	0.404	0.274	1.065	0.405	1.185	0.429	0.897	0.43	0.383
	495_at		0.423		0.207		0.352	0.318		0.434		0.442		0.489	0.394
NFIL3	37544_at	1.56	0.256	2.16	0.0988	2.2	0.0911	0.492	1.35	0.246	0.861	0.366	1.57	0.141	0.138
RC3H1	45932_at	0.844	0.425	2.16	0.157	1.8	0.215	0.389	0.867	0.434	0.773	0.383	0.682	0.338	0.425
TRAF3	43952_at	0.622	0.175	2.16	0.0362	2.07	0.0585	0.45	0.768	0.298	2.04	0.06	1.87	0.0731	0.48
EFHD2	48094_at	1.41	0.173	2.15	0.0254	2.19	0.0232	0.478	1.06	0.435	1.44	0.158	1.02	0.478	0.158
SLMAP	45772_at	0.816	0.339	2.15	0.0443	1.44	0.184	0.19	1.08	0.431	1.51	0.157	1.02	0.483	0.0874
OTUD4	38778_at	0.928	0.42	2.14	0.0275	1.72	0.0775	0.353	1.02	0.482	1.46	0.155	1.14	0.359	0.249
SPATA13	51155_at	0.5	0.179	2.14	0.0641	1.28	0.362	0.0847	0.648	0.296	1.43	0.251	0.685	0.324	0.0996
MAP2K1	1130_at	1.165	0.354	2.135	0.0349	2.265	0.0389	0.482	0.911	0.392	1.72	0.181	0.8595	0.392	0.133
	1844_s_at		0.36		0.0297		0.0191	0.298		0.423		0.0391		0.313	0.0377
IL18R1	36377_at	1.06	0.483	2.13	0.189	2.43	0.209	0.36	1.02	0.495	1.48	0.358	2.04	0.24	0.343
LIMCH1	32812_at	1.62	0.269	2.13	0.123	1.26	0.381	0.266	0.835	0.421	0.795	0.366	1.35	0.348	0.24
MESDC1	56937_at	0.795	0.266	2.13	0.027	1.57	0.113	0.182	0.807	0.283	1.2	0.308	0.824	0.297	0.154
MYO1B	41439_at	0.691	0.178	2.13	0.03	1.77	0.0731	0.288	0.828	0.318	1.91	0.0501	1.84	0.0598	0.459
NCK1	41795_at	0.848	0.392	2.13	0.0619	1.97	0.0906	0.421	1.14	0.406	2.18	0.0477	2.1	0.0616	0.461
ZBTB7A	53830_at	1.11	0.44	2.13	0.105	1.75	0.159	0.292	0.958	0.462	0.904	0.409	0.805	0.316	0.449
TTC39B	45071_at	0.777	0.447	2.125	0.238	2.045	0.277	0.405	0.688	0.377	1.755	0.311	0.85	0.402	0.239
	46858_at		0.373		0.168		0.139	0.408		0.35		0.18		0.475	0.121
ERAP2	44792_s_at	0.854	0.445	2.12	0.206	2.52	0.138	0.376	0.883	0.457	1.67	0.304	1.43	0.368	0.42
MKLN1	34258_at	1.04	0.484	2.12	0.197	1.36	0.377	0.251	0.772	0.366	1.36	0.327	0.615	0.29	0.177
NNMT	37032_at	2.75	0.00839	2.12	0.0303	3.26	0.00329	0.0694	3.12	0.00403	2.37	0.017	3.33	0.00262	0.0667
SLC25A22	52890_at	1.37	0.207	2.12	0.0326	1.74	0.0737	0.434	0.329	0.0108	0.953	0.451	0.715	0.21	0.239
C6orf145	34246_at	0.818	0.365	2.11	0.0631	1.25	0.337	0.122	1.02	0.483	1.75	0.0994	0.848	0.358	0.0585
GOSR2	48387_at	1.58	0.298	2.11	0.203	2.23	0.159	0.329	0.846	0.451	1.99	0.258	0.741	0.391	0.199
LHFPL2	37542_at	1.73	0.0931	2.11	0.0378	1.63	0.133	0.224	0.931	0.432	1.69	0.0939	1.13	0.377	0.154
PI4K2B	44092_at	1.2	0.406	2.11	0.136	1.36	0.345	0.283	1.15	0.427	1.33	0.34	0.934	0.464	0.337
VDR	1410_at	0.652	0.361	2.11	0.2	1.49	0.318	0.468	1.17	0.438	1.73	0.257	1.18	0.429	0.292
YIPF6	59066_at	0.794333	0.251	2.11	0.0702	1.05067	0.479	0.0492	0.601333	0.103	1.051	0.192	0.585667	0.124	0.0263
	59067_f_at		0.467		0.0854		0.426	0.178		0.208		0.31		0.13	0.205
	59068_r_at		0.359		0.103		0.479	0.169		0.234		0.468		0.26	0.213
ATP1B3	42513_at	1.02	0.477	2.1	0.0326	2.4	0.02	0.357	0.752	0.233	1.34	0.214	0.802	0.278	0.0896
CTDP1	35979_at	1.04	0.489	2.1	0.227	2	0.261	0.459	1.43	0.392	2.13	0.257	2.3	0.209	0.443
DHX30	35355_at	1.05	0.477	2.1	0.111	1.87	0.169	0.395	0.523	0.153	0.621	0.311	1.21	0.373	0.214
ACSL4	38099_r_at	1.13	0.437	2.09	0.103	1.87	0.194	0.306	1.33	0.298	2.14	0.0529	2.36	0.0358	0.4
DUSP6	41193_at	1.1	0.435	2.09	0.0817	2.03	0.124	0.342	0.933	0.433	1.61	0.134	1.06	0.452	0.168
PHF11	51092_at	0.995	0.497	2.09	0.109	1.6	0.187	0.267	1.12	0.436	4.69	0.00213	1.98	0.118	0.0241
PPP4R2	49301_at	1.32	0.263	2.09	0.0438	2.07	0.0464	0.363	0.885	0.395	1.46	0.19	0.73	0.246	0.147
FAM190B	48324_at	1.23	0.396	2.08	0.169	1.92	0.209	0.472	0.952	0.475	1.36	0.348	0.92	0.462	0.334
MAFK	33014_at	0.468	0.235	2.08	0.112	0.637	0.323	0.0322	0.478	0.197	1.45	0.252	0.366	0.112	0.0309
UGGT1	41970_at	1.14	0.429	2.08	0.132	1.36	0.363	0.383	0.523	0.167	1.31	0.294	0.601	0.17	0.101
ZC3HAV1	35682_at	0.922	0.432	2.08	0.0357	1.62	0.112	0.25	0.898	0.403	0.746	0.253	0.577	0.1	0.39
FNBP1	40468_at	0.812	0.426	2.07	0.207	1.13	0.455	0.31	0.949	0.481	0.824	0.427	0.73	0.388	0.462
LOC100506112	43050_at	1.29	0.382	2.07	0.161	2.65	0.0745	0.307	1.29	0.276	0.636	0.199	0.684	0.25	0.435
LOC153577	55940_at	0.823	0.398	2.07	0.0999	1.64	0.252	0.337	0.876	0.435	1.2	0.419	0.867	0.426	0.282
MAP1B	38396_at	0.861	0.365	2.07	0.0391	1.31	0.254	0.0718	1.04	0.464	1.11	0.398	0.774	0.271	0.179
DGKI	42626_at	0.877	0.399	2.06	0.147	0.847	0.413	0.102	0.939	0.472	1.01	0.494	1.6	0.302	0.319
LOC221710	59684_at	0.582	0.113	2.06	0.0385	1.32	0.242	0.107	0.524	0.086	1.24	0.302	0.621	0.12	0.0337
SAT1	34304_s_at	1.09	0.412	2.06	0.0332	1.86	0.0602	0.243	1.16	0.34	1.53	0.127	1.64	0.0978	0.401
SH3KBP1	45889_at	0.895	0.444	2.06	0.132	1.55	0.24	0.204	0.626	0.303	1.19	0.402	0.788	0.38	0.256
CCDC86	34805_at	0.773	0.398	2.05	0.183	1.66	0.269	0.28	0.594	0.315	0.833	0.363	0.696	0.299	0.445
CDC42EP2	41658_at	0.761	0.406	2.05	0.189	1.55	0.325	0.328	1.47	0.36	2.71	0.143	1.45	0.365	0.236
HLA-A	41237_at	1.45	0.158	2.05	0.0352	1.79	0.0644	0.45	1.03	0.466	2.1	0.0295	1.49	0.144	0.209
IL10RB	33228_g_at	0.976	0.475	2.05	0.0382	1.19	0.329	0.111	1.16	0.35	0.977	0.475	1.16	0.349	0.343
PTPRJ	44024_at	0.988	0.488	2.05	0.0384	1.53	0.14	0.473	0.498	0.044	1.49	0.14	0.578	0.0808	0.0113
RBM39	46457_at	1.39	0.3	2.05	0.127	1.59	0.225	0.441	0.65	0.277	0.725	0.351	0.587	0.268	0.341
RGMB	48100_at	1.28	0.369	2.05	0.149	1.5	0.271	0.472	1.05	0.476	1.37	0.318	1.46	0.287	0.482
TNFAIP1	36988_at	0.825	0.314	2.05	0.0365	1.63	0.105	0.31	0.838	0.331	1.65	0.0951	1.22	0.305	0.226
ACER3	49242_at	1.62	0.153	2.04	0.183	1.92	0.2	0.425	0.665	0.263	1.24	0.345	0.578	0.202	0.153
APOO	51991_at	0.949	0.449	2.04	0.0377	1.71	0.0924	0.316	0.712	0.202	2.49	0.0138	0.9	0.396	0.00943
DKFZp686O24166	43752_at	0.942	0.459	2.04	0.0757	1.76	0.13	0.35	0.921	0.433	0.827	0.341	1.09	0.425	0.325
PPP2R1B	1094_g_at	0.915	0.474	2.04	0.246	1.41	0.389	0.369	0.999	0.5	1.04	0.489	0.859	0.454	0.464
CLINT1	40128_at	0.978	0.477	2.03	0.0389	1.66	0.102	0.25	0.915	0.41	1.44	0.167	1.18	0.335	0.253
PCOLCE	31609_s_at	1.27	0.372	2.03	0.113	1.83	0.173	0.405	1.93	0.225	1.38	0.25	1.52	0.319	0.41
CHMP6	56326_at	1.57	0.231	2.02	0.152	1.71	0.224	0.372	1.33	0.373	2.41	0.128	1.52	0.304	0.342
IFIT5	1046_at	1.14	0.444	2.02	0.184	1.38	0.36	0.25	1.19	0.43	1.96	0.206	1.19	0.429	0.236
RASD1	44105_at	0.553	0.258	2.02	0.11	1.3	0.358	0.11	0.322	0.0612	1.05	0.459	0.434	0.0952	0.0769
SAMD8	47048_at	1.83	0.0627	2.02	0.0394	2.1	0.033	0.457	1.28	0.255	1.16	0.342	1.17	0.338	0.495
TBC1D2B	39400_at	2.64	0.0184	2.02	0.0559	3.36	0.0112	0.0274	1.99	0.0766	1.16	0.389	2.35	0.0496	0.0319
TFRC	37324_at	0.89	0.387	2.02	0.0441	1.95	0.053	0.32	0.803	0.273	0.884	0.365	0.95	0.443	0.458
TNIP2	48531_at	1.21	0.304	2.02	0.0383	2.05	0.0351	0.479	1.1	0.401	1.08	0.417	1.16	0.347	0.389
TRIM5	52785_at	0.634	0.234	2.02	0.112	1.14	0.424	0.127	0.646	0.218	1.92	0.0925	0.697	0.283	0.034
MARK3	40826_at	1.33	0.277	2.01	0.0579	1.51	0.189	0.233	0.993	0.494	1.09	0.422	0.844	0.364	0.321
RFFL	58528_s_at	1.31	0.278	2.01	0.0553	2.07	0.0549	0.408	1.77	0.0864	1.29	0.27	1.4	0.203	0.167
SLCO3A1	59040_at	0.922	0.457	2.01	0.142	2.13	0.0991	0.322	0.877	0.43	1.7	0.275	0.908	0.465	0.213
UBE2Z	44729_at	1.02	0.474	2.01	0.0371	1.82	0.0587	0.451	1.24	0.276	1.5	0.137	1.38	0.192	0.404
CDR2	36190_at	0.827	0.409	2	0.143	1.07	0.469	0.146	0.6	0.232	0.972	0.479	0.647	0.257	0.257
FAM83G	43982_at	1.3	0.331	2	0.105	1.66	0.167	0.303	1.07	0.437	1.16	0.371	1.09	0.423	0.391
ITGB8	50534_at	0.856	0.452	2	0.266	1.52	0.364	0.369	1.09	0.476	1.35	0.402	1.05	0.485	0.399
PGM2L1	44112_at	1.01	0.494	2	0.045	1.65	0.114	0.298	0.75	0.238	1.49	0.146	0.825	0.306	0.047
RND3	35803_at	0.92	0.437	2	0.0598	1.05	0.465	0.0659	1.09	0.431	1.4	0.231	1.08	0.436	0.325
SYNGR3	40314_at	1.16	0.401	2	0.0835	1.41	0.266	0.21	1.65	0.17	1.9	0.0902	2.74	0.11	0.436
TRIM14	33253_at	2.04	0.102	2	0.0895	1.91	0.17	0.35	1.2	0.412	2.58	0.0653	1.69	0.222	0.178
B. Affymetrix probe ID's not associated with any known gene
---	53983_at/	4.42	0.0504	17.6	0.000195	5.37	0.024	0.00417	4.97	0.0606	28.3	6.25e-05	4.44	0.0703	0.00277
	57711_at/	2.61	0.0322	9.27	0.0605	14.5	0.0842	0.165	6.79	0.385	6.75	0.00153	11.2	0.0314	0.0646
	53855_at/	0.488	0.223	3.42	0.0194	3.05	0.0313	0.389	0.592	0.279	6.07	0.000746	3.12	0.022	0.104
	47155_at/	0.836	0.418	3.24	0.031	1.33	0.343	0.0429	0.862	0.432	1.79	0.196	1.15	0.434	0.199
	50898_at//	1.15	0.451	2.97	0.11	3.37	0.0768	0.474	1.13	0.454	1.55	0.354	0.984	0.494	0.349
	45390_at/	0.847	0.398	2.93	0.018	2.84	0.0205	0.478	0.758	0.341	1.52	0.236	0.88	0.418	0.277
	43553_at/	1.04	0.471	2.84	0.0132	2.1	0.0488	0.315	0.774	0.302	1.03	0.476	1.11	0.412	0.343
	56257_at/	0.929	0.452	2.76	0.0174	1.6	0.171	0.0953	1.08	0.451	1.41	0.215	1.07	0.439	0.255
	50205_at/	1.52	0.233	2.38	0.045	2.79	0.0225	0.391	1.69	0.169	1.24	0.35	1.85	0.135	0.296
	59098_s_at	0.626	0.258	2.33	0	2.07	0	0.212	1.43	0	10.3	0	5.19	0	0.0744
	40485_at/	1.19	0.359	2.26	0.0274	1.28	0.303	0.0333	0.916	0.439	1.21	0.354	1.23	0.34	0.478
	47988_at/	0.776	0.424	2.24	0.241	1.09	0.474	0.21	1.18	0.45	1.08	0.466	1.05	0.478	0.465
